# Supplementary material for: Adsorption of Peptides onto Carbon Nanotubes Grafted with Poly(ethylene Oxide) Chains: A Molecular Dynamics Simulation Study
Source: Nanomaterials (Basel). 2022 Oct 27;12(21):3795. doi: 10.3390/nano12213795 (PMC9655739; doi:10.3390/nano12213795)
Supplement: Supplementary file 1 [file nanomaterials-12-03795-s001.zip]

Archive with 1 entries (1 files):
- nanomaterials-1966275-supplementary.pdf
